# Supplementary material for: Recruitment of Captive‐Reared Florida Grasshopper Sparrows After Translocation: Age of Release Matters
Source: Ecol Evol. 2025 Jun 26;15(7):e71662. doi: 10.1002/ece3.71662 (PMC12202780; doi:10.1002/ece3.71662)
Supplement: Supplementary file 2 — Data S1. [file ECE3-15-e71662-s002.xlsx]

## Sheet: captive release data
BredY1	Age_class	Mass	Cohort	Fat_reserves	acclimation	Sex	Year
0	HY	17.1	2019	4	2	M	2019
1	HY	17.6	2019	4	2	F	2019
1	HY	18.1	2019	3	2	M	2019
0	HY	15.2	2019	2	2	F	2019
0	HY	16	2019	1	2	M	2019
1	HY	15.4	2019	1	2	M	2019
0	HY	15.7	2019	2	2	F	2019
1	HY	15.4	2019	2	2	F	2019
0	HY	17.2	2019	2	2	M	2019
0	HY	15.4	2019	1	3	M	2019
1	HY	15.3	2019	1	3	M	2019
0	HY	16.5	2019	2	3	M	2019
0	HY	15.1	2019	2	3	F	2019
0	HY	16.1	2019	1	3	M	2019
1	HY	17.1	2019	3	3	M	2019
0	HY	15.6	2019	2	3	F	2019
0	HY	17.1	2019	2	3	M	2019
0	HY	16.2	2019	2	3	F	2019
1	HY	15.2	2019	2	3	F	2019
1	HY	14.8	2019	3	2	F	2019
0	HY	15.5	2019	3	2	M	2019
0	HY	14.7	2019	3	2	F	2019
0	HY	15.6	2019	3	2	F	2019
0	HY	16.4	2019	3	2	M	2019
0	HY	16.4	2019	3	2	M	2019
0	HY	16.9	2019	3	2	M	2019
0	HY	16.8	2019	3	2	M	2019
0	HY	16.2	2019	3	2	M	2019
0	HY	15.6	2019	3	2	F	2019
0	HY	15.6	2019	3	2	M	2019
0	HY	16.5	2019	3	2	M	2019
0	HY	15.8	2019	3	2	M	2019
0	HY	15.7	2019	3	2	M	2019
0	HY	15.7	2019	2	3	F	2019
0	HY	15.5	2019	2	3	F	2019
0	HY	17.1	2019	2	3	M	2019
1	HY	16.7	2019	2	3	M	2019
0	HY	16.1	2019	2	3	F	2019
0	HY	15.4	2019	2	3	M	2019
1	HY	15.4	2019	2	3	M	2019
0	HY	16.3	2019	2	3	M	2019
0	HY	16.4	2019	2	3	M	2019
0	HY	16.8	2019	3	3	F	2019
0	HY	14.6	2019	2	3	F	2019
0	HY	15.3	2019	2	3	F	2019
0	HY	16.2	2019	4	3	M	2019
1	HY	15	2019	3	3	F	2019
0	HY	14	2019	2	3	M	2019
0	HY	15.5	2019	2	3	M	2019
0	HY	14.6	2019	2	3	F	2019
0	HY	14.9	2019	3	3	F	2019
0	HY	16.5	2019	4	3	F	2019
0	HY	17.4	2019	2	3	M	2019
0	HY	17.5	2019	2	3	M	2019
0	HY	16.6	2019	2	3	M	2019
0	HY	14.5	2019	2	3	F	2019
0	HY	16.6	2019	2	3	M	2019
0	HY	15.1	2019	2	3	F	2019
1	HY	15.8	2019	3	3	F	2019
0	HY	18.5	2019	2	3	M	2019
0	HY	18.5	2019	2	3	M	2019
0	HY	16.6	2019	2	3	F	2019
0	HY	13.3	2019	2	3	F	2019
0	HY	16.6	2019	3	3	F	2019
0	HY	17	2019	3	3	M	2019
0	HY	17.2	2019	3	2	M	2019
0	HY	18.2	2019	3	2	F	2019
0	HY	16.8	2019	2	2	M	2019
1	HY	17.2	2019	2	2	M	2019
1	HY	16.2	2019	2	2	F	2019
0	HY	17.6	2019	3	2	F	2019
0	HY	16.5	2019	2	2	M	2019
0	HY	16.1	2019	1	2	F	2019
1	HY	15.2	2019	1	2	F	2019
0	HY	16.8	2019	1	2	M	2019
0	HY	16.5	2019	2	2	M	2019
1	HY	17.7	2019	3	2	F	2019
0	HY	17	2019	3	2	M	2019
0	ASY	17.2	2019	2	2	M	2020
0	ASY	17.7	2019	2	2	M	2020
0	ASY	16.9	2019	2	2	M	2020
0	ASY	18	2019	2	2	M	2020
0	ASY	17.9	2019	3	2	M	2020
0	ASY	17.9	2019	2	2	M	2020
0	ASY	17.7	2019	1	2	M	2020
0	ASY	17.5	2019	1	2	M	2020
0	ASY	17.7	2019	1	2	M	2020
0	ASY	17.8	2019	4	2	M	2020
0	ASY	17.9	2019	2.5	2	M	2020
0	ASY	17.2	2019	3	2	M	2020
0	ASY	19.7	2019	4	2	M	2020
0	ASY	17.2	2019	1	2	M	2020
0	ASY	17.3	2019	1	2	M	2020
0	ASY	17.3	2019	3	2	M	2020
0	ASY	17.5	2019	1	2	M	2020
0	ASY	16.7	2019	2	2	M	2020
0	ASY	18.2	2019	3	2	M	2020
0	ASY	17.1	2019	2	2	M	2020
0	ASY	17.1	2019	2	2	M	2020
0	ASY	15.2	2019	2	2	F	2020
0	ASY	16.6	2019	2	2	F	2020
0	ASY	16	2019	3	2	F	2020
0	ASY	17.1	2019	3	2	F	2020
0	ASY	15.8	2019	3	2	F	2020
0	ASY	17.1	2019	2	2	F	2020
0	ASY	18	2019	3	2	F	2020
0	ASY	16.2	2019	2	2	F	2020
0	ASY	17.1	2019	3	2	F	2020
0	ASY	17.5	2019	2	2	F	2020
0	ASY	17.7	2019	4	2	F	2020
0	ASY	16.9	2019	3	2	F	2020
0	ASY	15.9	2019	2	2	F	2020
0	ASY	16.9	2019	3	2	F	2020
0	ASY	17	2019	4	2	F	2020
0	ASY	17	2019	2	2	F	2020
0	ASY	16.9	2019	2	2	F	2020
0	HY	15.1	2020	3	1	F	2020
0	HY	14.9	2020	2	1	F	2020
0	HY	17.2	2020	2	1	M	2020
1	HY	15.4	2020	1	1	M	2020
1	HY	17.6	2020	2	1	M	2020
0	HY	17	2020	3	1	M	2020
0	HY	15.4	2020	2	1	F	2020
0	HY	15.2	2020	3	1	F	2020
0	HY	15.9	2020	2	1	M	2020
0	HY	16	2020	1	1	M	2020
0	HY	15.8	2020	2	1	F	2020
0	HY	16	2020	3	1	M	2020
0	HY	15.1	2020	2.5	1	F	2020
1	HY	16.6	2020	2.5	1	F	2020
0	HY	16.2	2020	3	1	F	2020
0	HY	16.2	2020	2.5	1	F	2020
0	HY	14.6	2020	2	1	F	2020
1	HY	15.8	2020	2	1	M	2020
0	HY	15.3	2020	2	1	M	2020
0	HY	16	2020	1	1	M	2020
0	HY	16.3	2020	1.5	1	M	2020
0	HY	16.7	2020	1.5	1	M	2020
0	HY	15.2	2020	1	1	F	2020
0	HY	15.6	2020	1	1	F	2020
1	HY	15.5	2020	1	1	M	2020
0	HY	15.9	2020	1	1	M	2020
0	HY	16.1	2020	2	1	F	2020
0	HY	14.8	2020	3	1	F	2020
0	HY	17.1	2020	3	1	M	2020
0	HY	17.4	2020	3	1	M	2020
0	HY	15.7	2020	1	1	F	2020
0	HY	16.2	2020	1	1	M	2020
0	HY	15.2	2020	1	1	F	2020
0	HY	15.8	2020	1	1	F	2020
0	HY	16.5	2020	1	1	F	2020
0	HY	16	2020	1	1	F	2020
0	HY	16.5	2020	1	1	M	2020
0	HY	17.7	2020	1	1	M	2020
0	HY	15.5	2020	1	1	F	2020
1	HY	16.7	2020	1	1	M	2020
1	HY	15.9	2020	1	1	M	2020
0	HY	15.9	2020	1	1	M	2020
0	HY	14.9	2020	1	1	F	2020
1	HY	17.1	2020	3	1	M	2020
0	HY	16	2020	2	1	F	2020
0	HY	15	2020	3	1	F	2020
0	HY	15.6	2020	3	1	F	2020
0	HY	16.3	2020	2	1	M	2020
0	HY	14.7	2020	2	1	F	2020
0	HY	14.4	2020	1	1	F	2020
1	HY	15.8	2020	3	1	F	2020
0	HY	17.5	2020	1	1	M	2020
0	HY	16.7	2020	2	1	F	2020
0	HY	15.4	2020	3	1	M	2020
0	HY	15	2020	1	1	M	2020
0	HY	16	2020	2	1	F	2020
0	HY	17.3	2020	3	1	M	2020
1	HY	16.6	2020	3	1	M	2020
0	HY	16.3	2020	2	1	F	2020
0	HY	14.7	2020	1	1	M	2020
0	HY	16.1	2020	1	1	F	2020
0	HY	17	2020	3	1	F	2020
1	HY	18.6	2020	0	1	M	2020
0	HY	17.2	2020	2	1	M	2020
0	HY	14.7	2020	2	1	F	2020
0	HY	14.2	2020	0	1	F	2020
0	HY	14.8	2020	2	1	F	2020
0	HY	17	2020	1	1	M	2020
0	HY	14.7	2020	2	1	M	2020
1	HY	16.1	2020	1	1	F	2020
0	HY	15.6	2020	1	1	M	2020
0	HY	15.7	2020	1	1	F	2020
1	HY	16	2020	1	1	M	2020
0	HY	15.9	2020	2	1	M	2020
0	HY	15	2020	2	1	F	2020
0	HY	16.7	2020	3	1	F	2020
1	HY	17.7	2020	3	1	F	2020
0	HY	15.8	2020	3	1	F	2020
0	HY	15.9	2020	2	1	M	2020
0	HY	14.9	2020	2	1	M	2020
0	HY	13.9	2020	1	1	M	2020
0	HY	16.8	2020	1	1	F	2020
0	HY	17.5	2020	2	1	M	2020
0	HY	16.7	2020	2	1	M	2020
1	HY	16.4	2020	3	1	F	2020
0	HY	16.8	2020	3	1	M	2020
0	HY	16.7	2020	2	1	M	2020
0	HY	17.9	2020	2	1	F	2020
0	HY	16.5	2020	1	1	F	2020
0	HY	17	2020	2	1	F	2020
0	HY	17.5	2020	2	1	M	2020
0	HY	16.5	2020	1	1	M	2020
0	HY	16.2	2020	1	1	F	2020
0	HY	17.1	2020	1	1	F	2020
0	HY	15	2020	1	1	F	2020
0	HY	17.7	2020	1	1	M	2020
0	HY	16.7	2020	1	1	F	2020
1	HY	17.6	2020	2	1	F	2020
0	HY	18.1	2020	2	1	F	2020
0	HY	16.8	2020	1	1	F	2020
0	HY	17.1	2020	1	1	M	2020
0	HY	16.9	2020	2	1	M	2020
0	HY	15.7	2020	1	1	M	2020
0	ASY	18.4	2020	2	1	M	2021
1	ASY	20.3	2020	2	1	M	2021
1	ASY	19.7	2020	3	1	M	2021
0	ASY	17	2020	1	1	M	2021
0	ASY	19.3	2020	3	1	M	2021
0	ASY	15.8	2020	2	1	M	2021
0	ASY	16.35	2020	2	1	M	2021
1	ASY	17.4	2020	2	1	M	2021
0	ASY	18	2020	1	1	M	2021
0	ASY	16.1	2020	3	1	M	2021
0	ASY	16.8	2020	2	1	M	2021
0	ASY	18	2020	3	1	M	2021
0	ASY	16.6	2020	2	1	M	2021
0	ASY	16.6	2020	1	1	M	2021
0	ASY	16.4	2020	2	1	M	2021
0	ASY	16.4	2020	2	1	M	2021
0	ASY	18.1	2020	2	1	M	2021
0	ASY	18	2020	2	1	M	2021
0	ASY	17.4	2020	1	1	M	2021
0	ASY	17.9	2020	2	1	M	2021
0	ASY	15.9	2020	2	1	M	2021
0	ASY	17	2020	1	1	M	2021
0	ASY	18.3	2020	1	1	M	2021
0	ASY	17.5	2020	1	1	M	2021
0	ASY	18.1	2020	2	1	M	2021
0	ASY	16.4	2020	2	1	M	2021
0	ASY	15.8	2020	1	1	F	2021
1	ASY	15.6	2020	2	1	F	2021
0	ASY	15.8	2020	2	1	F	2021
0	ASY	16.5	2020	2	1	F	2021
0	ASY	15.6	2020	2	1	F	2021
0	ASY	15.3	2020	1	1	F	2021
0	ASY	16.4	2020	2	1	F	2021
0	ASY	16.8	2020	2	1	F	2021
0	ASY	15.8	2020	2	1	F	2021
0	ASY	15.8	2020	2	1	F	2021
0	ASY	16	2020	2	1	M	2021
0	ASY	18	2020	2	1	M	2021
0	ASY	17.3	2020	3	1	F	2021
0	ASY	16.5	2020	2	1	F	2021
0	ASY	16.7	2020	2	1	F	2021
0	ASY	17.9	2020	2	1	F	2021
0	ASY	16.9	2020	2	1	F	2021
0	ASY	20.1	2020	3	1	M	2021
0	ASY	21	2020	3	1	M	2021
0	ASY	15.4	2020	2	1	F	2021

## Sheet: Metadata
Column Name	Description
BredY1	If the bird was detected as breeding in the population in the first breeding season after release (1 = yes, 0 = no)
Age_class	Age class (hatch-year or second-year)
Mass	mass on transport day to the release site (grams)
Cohort	Release cohort (2019 or 2020)
Fat_reserves	Measured fat reserves of released birds based on a score of 0-4
acclimation	Number of nights spent in the aviary for acclimation
Sex	Birds sex (male or female)
